# Supplementary material for: Epidemiological investigation and surgical treatment of canine mammary tumors in Dalian, China, from 2019 to 2023
Source: PLoS One. 2024 Nov 22;19(11):e0314292. doi: 10.1371/journal.pone.0314292 (PMC11584073; doi:10.1371/journal.pone.0314292)
Supplement: S1 Table — (XLSX) [file pone.0314292.s001.xlsx]

## Sheet: Sheet1
ID	Breeds	Gender	Ages	Spayed status	CMTs types	Tumor count	Size (mm)	Location	Admission time
1900-01-01	Poodle	Female	1900-01-04	No	Compound carcinoma of breast	1900-01-04	1900-02-06	Inguinal mammary region	2019-02-15
1900-01-02	Poodle	Female	1900-01-04	Yes	Compound carcinoma of breast	1900-01-09	1900-01-24	Caudal abdominal mammary region	2019-02-28
1900-01-03	Poodle	Female	1900-01-01	No	Ductal papilloma	1900-01-01	1900-01-12	Inguinal mammary region	2019-03-10
1900-01-04	Poodle	Female	1900-01-12	No	Breast adenocarcinoma (grade I)	1900-01-04	1900-01-18	Inguinal mammary region	2019-03-16
1900-01-05	Poodle	Female	1900-01-13	Yes	Compound carcinoma of breast	1900-01-10	1900-01-30	Inguinal mammary region	2019-03-28
1900-01-06	Chinese Pastoral Dog	Female	1900-01-14	Yes	Compound carcinoma of breast	1900-01-03	1900-01-19	Caudal abdominal mammary region	2019-04-01
1900-01-07	Chinese Pastoral Dog	Female	1900-01-04	Yes	Compound carcinoma of breast	1900-01-07	1900-02-02	Inguinal mammary region	2019-04-06
1900-01-08	Chinese Pastoral Dog	Female	1900-01-05	No	Breast adenocarcinoma (grade I)	1900-01-09	1900-01-26	Inguinal mammary region	2019-04-10
1900-01-09	Chinese Pastoral Dog	Female	1900-01-07	Yes	Breast adenocarcinoma (grade I)	1900-01-05	1900-01-09	Inguinal mammary region	2019-04-22
1900-01-10	Poodle	Female	1900-01-06	Yes	Compound carcinoma of breast	1900-01-06	1900-01-26	Caudal thoracic mammary region	2019-05-06
1900-01-11	Poodle	Female	1900-01-07	Yes	Compound carcinoma of breast	1900-01-05	1900-01-27	Inguinal mammary region	2019-05-12
1900-01-12	Poodle	Female	1900-01-07	Yes	Ductal papilloma	1900-01-01	1900-01-15	Inguinal mammary region	2019-05-17
1900-01-13	Chinese Pastoral Dog	Female	1900-01-07	No	Breast adenocarcinoma (grade I)	1900-01-06	1900-01-12	Inguinal mammary region	2019-05-21
1900-01-14	Chinese Pastoral Dog	Female	1900-01-06	Yes	Compound carcinoma of breast	1900-01-09	1900-02-04	Cranial thoracic mammary region	2019-06-08
1900-01-15	Chinese Pastoral Dog	Female	1900-01-12	No	Compound carcinoma of breast	1900-01-08	1900-01-22	Inguinal mammary region	2019-06-18
1900-01-16	Poodle	Female	1900-01-12	Yes	Breast adenocarcinoma (grade I)	1900-01-08	1900-01-28	Inguinal mammary region	2019-06-23
1900-01-17	Poodle	Female	1900-01-09	No	Breast adenocarcinoma (grade I)	1900-01-10	1900-01-07	Inguinal mammary region	2019-06-25
1900-01-18	Poodle	Female	1900-01-08	Yes	Compound carcinoma of breast	1900-01-04	1900-02-08	Caudal abdominal mammary region	2019-06-28
1900-01-19	Poodle	Female	1900-01-08	Yes	Compound carcinoma of breast	1900-01-07	1900-01-17	Caudal thoracic mammary region	2019-06-30
1900-01-20	Chinese Pastoral Dog	Female	1900-01-07	Yes	Ductal papilloma	1900-01-01	1900-01-20	Inguinal mammary region	2019-07-05
1900-01-21	Chinese Pastoral Dog	Female	1900-01-08	Yes	Ductal papilloma	1900-01-01	1900-01-21	Inguinal mammary region	2019-07-11
1900-01-22	Chinese Pastoral Dog	Female	1900-01-03	Yes	Ductal papilloma	1900-01-01	1900-01-14	Cranial thoracic mammary region	2019-07-15
1900-01-23	Chinese Pastoral Dog	Female	1900-01-02	Yes	Compound carcinoma of breast	1900-01-06	1900-02-07	Inguinal mammary region	2019-07-22
1900-01-24	Chinese Pastoral Dog	Female	1900-01-03	Yes	Compound carcinoma of breast	1900-01-05	1900-01-30	Inguinal mammary region	2019-07-30
1900-01-25	Cocker Dog	Female	1900-01-04	Yes	Compound carcinoma of breast	1900-01-10	1900-01-18	Caudal abdominal mammary region	2019-08-02
1900-01-26	pomeranian	Female	1900-01-06	Yes	Compound carcinoma of breast	1900-01-08	1900-02-05	Cranial thoracic mammary region	2019-08-09
1900-01-27	Poodle	Female	1900-01-08	Yes	Breast adenocarcinoma (grade I)	1900-01-07	1900-01-22	Inguinal mammary region	2019-08-15
1900-01-28	Poodle	Female	1900-01-12	No	Breast adenocarcinoma (grade I)	1900-01-06	1900-01-11	Inguinal mammary region	2019-08-19
1900-01-29	Poodle	Female	1900-01-15	Yes	Compound carcinoma of breast	1900-01-03	1900-02-01	Inguinal mammary region	2019-09-08
1900-01-30	Chinese Pastoral Dog	Female	1900-01-15	Yes	Breast adenocarcinoma (grade II)	1900-01-03	1900-02-04	Cranial abdominal mammary region	2019-09-12
1900-01-31	Chinese Pastoral Dog	Female	1900-01-12	Yes	Breast adenocarcinoma (grade I)	1900-01-03	1900-01-30	Caudal thoracic mammary region	2019-09-14
1900-02-01	Cocker Dog	Female	1900-01-08	No	Breast adenocarcinoma (grade I)	1900-01-10	1900-01-16	Inguinal mammary region	2019-09-16
1900-02-02	pomeranian	Female	1900-01-08	Yes	Compound carcinoma of breast	1900-01-06	1900-01-21	Inguinal mammary region	2019-09-18
1900-02-03	pomeranian	Female	1900-01-08	No	Compound carcinoma of breast	1900-01-09	1900-01-23	Cranial thoracic mammary region	2019-09-25
1900-02-04	Bichon	Female	1900-01-09	Yes	Breast adenocarcinoma (grade I)	1900-01-08	1900-01-24	Inguinal mammary region	2019-10-05
1900-02-05	Bichon	Female	1900-01-08	Yes	Breast adenocarcinoma (grade I)	1900-01-07	1900-01-08	Inguinal mammary region	2019-10-06
1900-02-06	Poodle	Female	1900-01-08	No	Breast adenocarcinoma (grade I)	1900-01-06	1900-01-17	Caudal abdominal mammary region	2019-10-29
1900-02-07	Poodle	Female	1900-01-07	Yes	Compound carcinoma of breast	1900-01-04	1900-01-29	Caudal abdominal mammary region	2019-11-07
1900-02-08	Poodle	Female	1900-01-07	Yes	Compound carcinoma of breast	1900-01-05	1900-01-28	Cranial abdominal mammary region	2019-11-14
1900-02-09	Poodle	Female	1900-01-11	Yes	Breast adenocarcinoma (grade I)	1900-01-04	1900-01-21	Cranial abdominal mammary region	2019-11-18
1900-02-10	Cocker Dog	Female	1900-01-11	Yes	Compound carcinoma of breast	1900-01-10	1900-01-25	Caudal abdominal mammary region	2019-11-23
1900-02-11	pomeranian	Female	1900-01-08	Yes	Compound carcinoma of breast	1900-01-03	1900-02-03	Caudal abdominal mammary region	2019-12-03
1900-02-12	pomeranian	Female	1900-01-08	Yes	Compound carcinoma of breast	1900-01-08	1900-02-09	Caudal thoracic mammary region	2019-12-05
1900-02-13	Poodle	Female	1900-01-08	Yes	Breast adenocarcinoma (grade I)	1900-01-05	1900-01-25	Inguinal mammary region	2019-12-12
1900-02-14	Chinese Pastoral Dog	Female	1900-01-05	Yes	Compound carcinoma of breast	1900-01-07	1900-02-05	Inguinal mammary region	2019-12-28
1900-02-15	Chinese Pastoral Dog	Female	1900-01-05	Yes	Ductal papilloma	1900-01-01	1900-01-25	Inguinal mammary region	2019-12-30
1900-02-16	Chinese Pastoral Dog	Female	1900-01-06	No	Compound carcinoma of breast	1900-01-06	1900-01-19	Caudal thoracic mammary region	2020-01-01
1900-02-17	Chinese Pastoral Dog	Female	1900-01-06	Yes	Ductal papilloma	1900-01-01	1900-01-30	Caudal abdominal mammary region	2020-01-03
1900-02-18	Poodle	Female	1900-01-03	No	Compound carcinoma of breast	1900-01-09	1900-01-15	Caudal abdominal mammary region	2020-01-07
1900-02-19	Cocker Dog	Female	1900-01-03	Yes	Compound carcinoma of breast	1900-01-10	1900-02-01	Inguinal mammary region	2020-01-11
1900-02-20	Cocker Dog	Female	1900-01-02	Yes	Compound carcinoma of breast	1900-01-05	1900-02-07	Inguinal mammary region	2020-06-15
1900-02-21	pomeranian	Female	1900-01-03	No	Compound carcinoma of breast	1900-01-07	1900-01-26	Inguinal mammary region	2020-06-19
1900-02-22	Poodle	Female	1900-01-04	Yes	Compound carcinoma of breast	1900-01-08	1900-02-04	Caudal abdominal mammary region	2020-06-22
1900-02-23	Cocker Dog	Female	1900-01-05	Yes	Compound carcinoma of breast	1900-01-06	1900-01-31	Caudal abdominal mammary region	2020-06-30
1900-02-24	Cocker Dog	Female	1900-01-05	No	Compound carcinoma of breast	1900-01-03	1900-02-06	Cranial thoracic mammary region	2020-07-01
1900-02-25	Poodle	Female	1900-01-06	Yes	Compound carcinoma of breast	1900-01-09	1900-02-09	Cranial abdominal mammary region	2020-07-08
1900-02-26	Cocker Dog	Female	1900-01-06	Yes	Breast adenocarcinoma (grade I)	1900-01-09	1900-01-20	Cranial abdominal mammary region	2020-07-17
1900-02-27	pomeranian	Female	1900-01-09	No	Breast adenocarcinoma (grade I)	1900-01-06	1900-01-13	Cranial thoracic mammary region	2020-07-20
1900-02-28	Poodle	Female	1900-01-10	Yes	Compound carcinoma of breast	1900-01-10	1900-01-22	Caudal abdominal mammary region	2020-07-26
1900-02-28	Bichon	Female	1900-01-11	No	Compound carcinoma of breast	1900-01-04	1900-01-27	Caudal abdominal mammary region	2020-08-04
1900-03-01	Chinese Pastoral Dog	Female	1900-01-12	Yes	Compound carcinoma of breast	1900-01-06	1900-01-20	Caudal thoracic mammary region	2020-08-12
1900-03-02	Chinese Pastoral Dog	Female	1900-01-10	Yes	Compound carcinoma of breast	1900-01-05	1900-02-03	Inguinal mammary region	2020-08-18
1900-03-03	Bichon	Female	1900-01-07	Yes	Ductal papilloma	1900-01-01	1900-01-23	Inguinal mammary region	2020-08-21
1900-03-04	Pekingese	Female	1900-01-07	Yes	Breast adenocarcinoma (grade I)	1900-01-08	1900-01-10	Inguinal mammary region	2020-08-25
1900-03-05	Golden Retriever	Female	1900-01-07	Yes	Breast adenocarcinoma (grade I)	1900-01-10	1900-01-15	Cranial thoracic mammary region	2020-09-03
1900-03-06	Poodle	Female	1900-01-08	No	Breast adenocarcinoma (grade I)	1900-01-03	1900-01-06	Cranial thoracic mammary region	2020-09-06
1900-03-07	Cocker Dog	Female	1900-01-08	Yes	Breast adenocarcinoma (grade I)	1900-01-05	1900-01-27	Caudal abdominal mammary region	2020-09-11
1900-03-08	pomeranian	Female	1900-01-08	Yes	Breast adenocarcinoma (grade I)	1900-01-07	1900-01-29	Caudal abdominal mammary region	2020-09-17
1900-03-09	Poodle	Female	1900-01-08	Yes	Compound carcinoma of breast	1900-01-08	1900-01-25	Caudal thoracic mammary region	2020-09-22
1900-03-10	Poodle	Female	1900-01-17	Yes	Breast adenocarcinoma (grade III)	1900-01-03	1900-04-09	Caudal abdominal mammary region	2020-09-23
1900-03-11	pomeranian	Female	1900-01-15	Yes	Breast adenocarcinoma (grade II)	1900-01-04	1900-02-14	Caudal abdominal mammary region	2020-09-27
1900-03-12	Poodle	Female	1900-01-13	Yes	Compound carcinoma of breast	1900-01-09	1900-01-29	Inguinal mammary region	2020-10-03
1900-03-13	Poodle	Female	1900-01-12	No	Breast adenocarcinoma (grade II)	1900-01-08	1900-02-13	Inguinal mammary region	2020-10-05
1900-03-14	Cocker Dog	Female	1900-01-13	Yes	Compound carcinoma of breast	1900-01-07	1900-01-21	Inguinal mammary region	2020-10-12
1900-03-15	pomeranian	Female	1900-01-11	Yes	Compound carcinoma of breast	1900-01-10	1900-02-05	Cranial abdominal mammary region	2020-10-16
1900-03-16	Poodle	Female	1900-01-11	No	Breast adenocarcinoma (grade I)	1900-01-09	1900-01-14	Cranial abdominal mammary region	2020-10-19
1900-03-17	Cocker Dog	Female	1900-01-08	No	Breast adenocarcinoma (grade I)	1900-01-08	1900-01-23	Caudal abdominal mammary region	2020-10-29
1900-03-18	pomeranian	Female	1900-01-07	Yes	Compound carcinoma of breast	1900-01-04	1900-01-31	Caudal abdominal mammary region	2020-11-01
1900-03-19	Chinese Pastoral Dog	Female	1900-01-07	No	Compound carcinoma of breast	1900-01-06	1900-01-28	Caudal thoracic mammary region	2021-01-09
1900-03-20	Chinese Pastoral Dog	Female	1900-01-08	No	Breast adenocarcinoma (grade I)	1900-01-03	1900-01-19	Inguinal mammary region	2021-01-22
1900-03-21	Poodle	Female	1900-01-09	Yes	Breast adenocarcinoma (grade I)	1900-01-07	1900-01-30	Inguinal mammary region	2021-02-15
1900-03-22	Poodle	Female	1900-01-10	No	Breast adenocarcinoma (grade II)	1900-01-06	1900-02-25	Inguinal mammary region	2021-02-25
1900-03-23	Chinese Pastoral Dog	Female	1900-01-10	Yes	Compound carcinoma of breast	1900-01-03	1900-02-06	Caudal abdominal mammary region	2021-03-04
1900-03-24	Poodle	Female	1900-01-05	Yes	Compound carcinoma of breast	1900-01-08	1900-01-15	Caudal abdominal mammary region	2021-03-30
1900-03-25	Poodle	Female	1900-01-06	Yes	Compound carcinoma of breast	1900-01-07	1900-02-02	Cranial thoracic mammary region	2021-04-08
1900-03-26	Cocker Dog	Female	1900-01-13	Yes	Breast adenocarcinoma (grade II)	1900-01-05	1900-02-28	Inguinal mammary region	2021-04-14
1900-03-27	pomeranian	Female	1900-01-10	Yes	Compound carcinoma of breast	1900-01-09	1900-01-24	Inguinal mammary region	2021-05-10
1900-03-28	Chinese Pastoral Dog	Female	1900-01-11	Yes	Breast adenocarcinoma (grade I)	1900-01-09	1900-01-25	Caudal thoracic mammary region	2021-05-17
1900-03-29	Chinese Pastoral Dog	Female	1900-01-10	Yes	Compound carcinoma of breast	1900-01-10	1900-01-30	Caudal abdominal mammary region	2021-06-04
1900-03-30	Pekingese	Female	1900-01-07	Yes	Ductal papilloma	1900-01-01	1900-01-26	Caudal abdominal mammary region	2021-06-19
1900-03-31	Poodle	Female	1900-01-06	Yes	Compound carcinoma of breast	1900-01-05	1900-02-08	Caudal thoracic mammary region	2021-07-01
1900-04-01	Samoyed dog	Female	1900-01-07	No	Breast adenocarcinoma (grade I)	1900-01-06	1900-01-18	Inguinal mammary region	2021-07-06
1900-04-02	Poodle	Female	1900-01-08	Yes	Compound carcinoma of breast	1900-01-06	1900-01-19	Inguinal mammary region	2021-07-28
1900-04-03	Poodle	Female	1900-01-08	Yes	Breast adenocarcinoma (grade I)	1900-01-04	1900-01-06	Inguinal mammary region	2021-08-05
1900-04-04	Poodle	Female	1900-01-05	Yes	Compound carcinoma of breast	1900-01-04	1900-02-01	Caudal thoracic mammary region	2021-08-22
1900-04-05	Chinese Pastoral Dog	Female	1900-01-09	Yes	Breast adenocarcinoma (grade I)	1900-01-10	1900-01-08	Caudal abdominal mammary region	2021-09-10
1900-04-06	Samoyed dog	Female	1900-01-09	No	Breast adenocarcinoma (grade I)	1900-01-05	1900-01-28	Caudal abdominal mammary region	2021-09-18
1900-04-07	Pekingese	Female	1900-01-11	No	Breast adenocarcinoma (grade I)	1900-01-08	1900-01-07	Cranial thoracic mammary region	2021-10-19
1900-04-08	Cocker Dog	Female	1900-01-10	Yes	Breast adenocarcinoma (grade I)	1900-01-06	1900-01-11	Caudal abdominal mammary region	2021-10-26
1900-04-09	Cocker Dog	Female	1900-01-11	Yes	Compound carcinoma of breast	1900-01-07	1900-01-18	Caudal abdominal mammary region	2021-11-11
1900-04-10	Bichon	Female	1900-01-13	No	Compound carcinoma of breast	1900-01-03	1900-02-04	Cranial abdominal mammary region	2021-11-26
1900-04-11	German Shepherd	Female	1900-01-08	No	Breast adenocarcinoma (grade I)	1900-01-04	1900-01-13	Cranial abdominal mammary region	2021-12-07
1900-04-12	Poodle	Female	1900-01-06	No	Compound carcinoma of breast	1900-01-06	1900-01-25	Cranial thoracic mammary region	2021-12-13
1900-04-13	Poodle	Female	1900-01-05	Yes	Compound carcinoma of breast	1900-01-08	1900-01-28	Inguinal mammary region	2022-01-08
1900-04-14	Chinese Pastoral Dog	Female	1900-01-06	No	Breast adenocarcinoma (grade I)	1900-01-09	1900-01-12	Inguinal mammary region	2022-01-16
1900-04-15	Poodle	Female	1900-01-08	Yes	Breast adenocarcinoma (grade I)	1900-01-10	1900-01-09	Inguinal mammary region	2022-01-21
1900-04-16	Poodle	Female	1900-01-09	Yes	Breast adenocarcinoma (grade I)	1900-01-07	1900-01-17	Cranial abdominal mammary region	2022-02-08
1900-04-17	Bichon	Female	1900-01-13	Yes	Breast adenocarcinoma (grade I)	1900-01-05	1900-01-23	Cranial abdominal mammary region	2022-02-18
1900-04-18	Bichon	Female	1900-01-13	No	Breast adenocarcinoma (grade I)	1900-01-06	1900-01-21	Caudal abdominal mammary region	2022-02-25
1900-04-19	Bichon	Female	1900-01-13	Yes	Breast adenocarcinoma (grade I)	1900-01-03	1900-01-16	Caudal abdominal mammary region	2022-03-02
1900-04-20	Poodle	Female	1900-01-10	Yes	Breast adenocarcinoma (grade I)	1900-01-09	1900-01-26	Caudal abdominal mammary region	2022-03-12
1900-04-21	Poodle	Female	1900-01-11	Yes	Breast adenocarcinoma (grade I)	1900-01-10	1900-01-22	Cranial thoracic mammary region	2022-03-18
1900-04-22	Poodle	Female	1900-01-15	Yes	Compound carcinoma of breast	1900-01-05	1900-02-09	Caudal abdominal mammary region	2022-03-26
1900-04-23	Poodle	Female	1900-01-06	Yes	Breast adenocarcinoma (grade I)	1900-01-07	1900-01-20	Caudal abdominal mammary region	2022-04-03
1900-04-24	Poodle	Female	1900-01-07	Yes	Breast adenocarcinoma (grade I)	1900-01-05	1900-01-10	Caudal abdominal mammary region	2022-04-13
1900-04-25	Chow Lion Dog	Female	1900-01-08	Yes	Ductal papilloma	1900-01-01	1900-01-16	Inguinal mammary region	2022-04-22
1900-04-26	Pekingese	Female	1900-01-09	No	Compound carcinoma of breast	1900-01-04	1900-02-03	Inguinal mammary region	2022-04-30
1900-04-27	Bichon	Female	1900-01-09	Yes	Compound carcinoma of breast	1900-01-06	1900-01-27	Inguinal mammary region	2022-05-03
1900-04-28	Pekingese	Female	1900-01-09	Yes	Ductal papilloma	1900-01-01	1900-01-18	Caudal abdominal mammary region	2022-05-10
1900-04-29	Cocker Dog	Female	1900-01-10	No	Breast adenocarcinoma (grade I)	1900-01-08	1900-01-15	Inguinal mammary region	2022-05-15
1900-04-30	Cocker Dog	Female	1900-01-06	Yes	Compound carcinoma of breast	1900-01-07	1900-02-02	Inguinal mammary region	2022-05-27
1900-05-01	Little Deer Dog	Female	1900-01-08	Yes	Breast adenocarcinoma (grade I)	1900-01-06	1900-01-27	Inguinal mammary region	2022-06-07
1900-05-02	Chow Lion Dog	Female	1900-01-06	Yes	Compound carcinoma of breast	1900-01-03	1900-01-22	Caudal abdominal mammary region	2022-06-14
1900-05-03	Samoyed dog	Female	1900-01-08	Yes	Breast adenocarcinoma (grade I)	1900-01-03	1900-01-14	Cranial abdominal mammary region	2022-06-25
1900-05-04	Bichon	Female	1900-01-09	Yes	Compound carcinoma of breast	1900-01-08	1900-01-30	Caudal abdominal mammary region	2022-07-09
1900-05-05	German Shepherd	Female	1900-01-10	No	Compound carcinoma of breast	1900-01-05	1900-01-23	Caudal abdominal mammary region	2022-07-17
1900-05-06	Chow Lion Dog	Female	1900-01-12	Yes	Compound carcinoma of breast	1900-01-04	1900-01-31	Caudal abdominal mammary region	2022-07-20
1900-05-07	Poodle	Female	1900-01-13	Yes	Compound carcinoma of breast	1900-01-02	1900-01-29	Cranial thoracic mammary region	2022-07-30
1900-05-08	Poodle	Female	1900-01-14	No	Breast adenocarcinoma (grade III)	1900-01-03	1900-03-30	Caudal abdominal mammary region	2022-08-05
1900-05-09	Poodle	Female	1900-01-13	Yes	Breast adenocarcinoma (grade II)	1900-01-09	1900-03-16	Caudal abdominal mammary region	2022-08-11
1900-05-10	Poodle	Female	1900-01-12	Yes	Compound carcinoma of breast	1900-01-06	1900-02-01	Cranial abdominal mammary region	2022-08-23
1900-05-11	Poodle	Female	1900-01-09	Yes	Compound carcinoma of breast	1900-01-07	1900-01-24	Inguinal mammary region	2022-09-03
1900-05-12	Wolf Green Dog	Female	1900-01-09	Yes	Breast adenocarcinoma (grade I)	1900-01-04	1900-01-19	Inguinal mammary region	2022-09-12
1900-05-13	Little Deer Dog	Female	1900-01-09	Yes	Compound carcinoma of breast	1900-01-05	1900-02-07	Inguinal mammary region	2022-09-15
1900-05-14	Bichon	Female	1900-01-07	Yes	Ductal papilloma	1900-01-01	1900-01-09	Cranial thoracic mammary region	2022-09-26
1900-05-15	Little Deer Dog	Female	1900-01-07	Yes	Compound carcinoma of breast	1900-01-03	1900-01-15	Inguinal mammary region	2022-10-04
1900-05-16	Cocker Dog	Female	1900-01-08	Yes	Compound carcinoma of breast	1900-01-08	1900-02-02	Inguinal mammary region	2022-10-07
1900-05-17	Cocker Dog	Female	1900-01-09	Yes	Compound carcinoma of breast	1900-01-04	1900-01-25	Caudal abdominal mammary region	2022-10-17
1900-05-18	Yorkshire Terrier	Female	1900-01-08	No	Compound carcinoma of breast	1900-01-07	1900-01-21	Caudal abdominal mammary region	2022-10-29
1900-05-19	Wolf Green Dog	Female	1900-01-09	Yes	Breast adenocarcinoma (grade I)	1900-01-10	1900-01-24	Caudal abdominal mammary region	2022-11-02
1900-05-20	Bichon	Female	1900-01-09	Yes	Breast adenocarcinoma (grade I)	1900-01-09	1900-01-05	Inguinal mammary region	2022-11-05
1900-05-21	Wolf Green Dog	Female	1900-01-05	Yes	Compound carcinoma of breast	1900-01-06	1900-01-28	Inguinal mammary region	2022-11-12
1900-05-22	Little Deer Dog	Female	1900-01-07	Yes	Compound carcinoma of breast	1900-01-02	1900-02-06	Inguinal mammary region	2022-11-19
1900-05-23	Poodle	Female	1900-01-09	No	Breast adenocarcinoma (grade I)	1900-01-05	1900-01-29	Cranial abdominal mammary region	2022-11-30
1900-05-24	Poodle	Female	1900-01-09	Yes	Compound carcinoma of breast	1900-01-05	1900-02-03	Caudal abdominal mammary region	2022-12-01
1900-05-25	Chinese Pastoral Dog	Female	1900-01-12	Yes	Compound carcinoma of breast	1900-01-03	1900-01-19	Caudal abdominal mammary region	2022-12-10
1900-05-26	Poodle	Female	1900-01-13	Yes	Breast adenocarcinoma (grade II)	1900-01-10	1900-02-27	Caudal abdominal mammary region	2022-12-14
1900-05-27	Poodle	Female	1900-01-05	Yes	Breast adenocarcinoma (grade I)	1900-01-08	1900-01-30	Inguinal mammary region	2022-12-22
1900-05-28	Wolf Green Dog	Female	1900-01-03	Yes	Compound carcinoma of breast	1900-01-08	1900-01-23	Inguinal mammary region	2023-01-08
1900-05-29	Silver Fox Dog	Female	1900-01-17	Yes	Compound carcinoma of breast	1900-01-07	1900-01-22	Inguinal mammary region	2023-01-13
1900-05-30	Chow Lion Dog	Female	1900-01-20	Yes	Breast adenocarcinoma (grade III)	1900-01-02	1900-04-29	Caudal abdominal mammary region	2023-01-26
1900-05-31	Wolf Green Dog	Female	1900-01-16	Yes	adenoma	1900-01-01	1900-01-05	Inguinal mammary region	2023-02-05
1900-06-01	Schnauzer	Female	1900-01-10	Yes	Compound carcinoma of breast	1900-01-04	1900-01-27	Inguinal mammary region	2023-02-18
1900-06-02	Wolf Green Dog	Female	1900-01-09	Yes	Breast adenocarcinoma (grade I)	1900-01-06	1900-01-25	Inguinal mammary region	2023-02-22
1900-06-03	Chow Lion Dog	Female	1900-01-08	Yes	Breast adenocarcinoma (grade I)	1900-01-07	1900-01-12	Cranial abdominal mammary region	2023-02-28
1900-06-04	Chihuahua Dog	Female	1900-01-08	Yes	Breast adenocarcinoma (grade I)	1900-01-04	1900-01-18	Cranial thoracic mammary region	2023-03-06
1900-06-05	Chow Lion Dog	Female	1900-01-08	Yes	Compound carcinoma of breast	1900-01-06	1900-01-30	Caudal abdominal mammary region	2023-03-15
1900-06-06	Labrador dog	Female	1900-01-07	No	Compound carcinoma of breast	1900-01-02	1900-02-09	Caudal abdominal mammary region	2023-03-18
1900-06-07	Pekingese	Female	1900-01-07	Yes	Compound carcinoma of breast	1900-01-05	1900-02-07	Caudal abdominal mammary region	2023-03-27
1900-06-08	Poodle	Female	1900-01-07	Yes	Compound carcinoma of breast	1900-01-08	1900-02-05	Caudal abdominal mammary region	2023-04-01
1900-06-09	Chinese Pastoral Dog	Female	1900-01-06	No	Compound carcinoma of breast	1900-01-07	1900-01-25	Inguinal mammary region	2023-04-09
1900-06-10	Poodle	Female	1900-01-06	Yes	Compound carcinoma of breast	1900-01-06	1900-02-02	Inguinal mammary region	2023-04-13
1900-06-11	Poodle	Female	1900-01-05	Yes	Ductal papilloma	1900-01-01	1900-01-23	Inguinal mammary region	2023-04-30
1900-06-12	Chinese Pastoral Dog	Female	1900-01-05	Yes	Compound carcinoma of breast	1900-01-03	1900-02-08	Cranial thoracic mammary region	2023-05-01
1900-06-13	Poodle	Female	1900-01-05	Yes	Ductal papilloma	1900-01-01	1900-01-06	Inguinal mammary region	2023-05-07
1900-06-14	Poodle	Female	1900-01-08	Yes	Ductal papilloma	1900-01-01	1900-01-22	Inguinal mammary region	2023-05-13
1900-06-15	Poodle	Female	1900-01-08	Yes	Compound carcinoma of breast	1900-01-04	1900-02-05	Cranial thoracic mammary region	2023-05-19
1900-06-16	Poodle	Female	1900-01-09	Yes	Breast adenocarcinoma (grade I)	1900-01-10	1900-01-16	Inguinal mammary region	2023-05-25
1900-06-17	Poodle	Female	1900-01-09	Yes	Ductal papilloma	1900-01-01	1900-01-20	Inguinal mammary region	2023-06-05
1900-06-18	Chow Lion Dog	Female	1900-01-09	No	Breast adenocarcinoma (grade I)	1900-01-09	1900-01-22	Caudal abdominal mammary region	2023-06-18
1900-06-19	Cocker Dog	Female	1900-01-10	No	Breast adenocarcinoma (grade I)	1900-01-06	1900-01-23	Caudal abdominal mammary region	2023-06-25
1900-06-20	Cocker Dog	Female	1900-01-06	Yes	Compound carcinoma of breast	1900-01-02	1900-01-29	Inguinal mammary region	2023-06-30
1900-06-21	Chihuahua Dog	Female	1900-01-06	Yes	Ductal papilloma	1900-01-01	1900-01-15	Inguinal mammary region	2023-07-05
1900-06-22	Poodle	Female	1900-01-08	Yes	Compound carcinoma of breast	1900-01-05	1900-01-28	Inguinal mammary region	2023-07-08
1900-06-23	Poodle	Female	1900-01-09	Yes	Breast adenocarcinoma (grade I)	1900-01-03	1900-01-06	Cranial abdominal mammary region	2023-07-14
1900-06-24	Poodle	Female	1900-01-10	Yes	Breast adenocarcinoma (grade I)	1900-01-07	1900-01-17	Cranial abdominal mammary region	2023-07-22
1900-06-25	Chinese Pastoral Dog	Female	1900-01-12	No	Breast adenocarcinoma (grade I)	1900-01-10	1900-01-19	Cranial thoracic mammary region	2023-08-01
1900-06-26	Maltese dog	Female	1900-01-07	Yes	Compound carcinoma of breast	1900-01-08	1900-01-31	Caudal abdominal mammary region	2023-08-09
1900-06-27	Chow Lion Dog	Female	1900-01-08	Yes	Compound carcinoma of breast	1900-01-07	1900-01-30	Caudal abdominal mammary region	2023-08-17
1900-06-28	Chihuahua Dog	Female	1900-01-07	No	Compound carcinoma of breast	1900-01-06	1900-02-09	Caudal abdominal mammary region	2023-08-30
1900-06-29	Shetland Sheepdog	Female	1900-01-08	Yes	Compound carcinoma of breast	1900-01-03	1900-02-06	Cranial abdominal mammary region	2023-09-03
1900-06-30	Poodle	Female	1900-01-05	No	Compound carcinoma of breast	1900-01-04	1900-01-19	Inguinal mammary region	2023-09-14
1900-07-01	Poodle	Female	1900-01-08	Yes	adenoma	1900-01-01	1900-01-05	Inguinal mammary region	2023-09-23
1900-07-02	Poodle	Female	1900-01-03	Yes	Compound carcinoma of breast	1900-01-05	1900-02-03	Caudal abdominal mammary region	2023-09-29
1900-07-03	Chinese Pastoral Dog	Female	1900-01-03	Yes	Compound carcinoma of breast	1900-01-08	1900-02-01	Cranial abdominal mammary region	2023-10-03
1900-07-04	Golden Retriever	Female	1900-01-05	Yes	Compound carcinoma of breast	1900-01-07	1900-01-15	Caudal abdominal mammary region	2023-10-05
1900-07-05	Chow Lion Dog	Female	1900-01-05	Yes	Compound carcinoma of breast	1900-01-02	1900-02-14	Caudal abdominal mammary region	2023-10-11
1900-07-06	Chihuahua Dog	Female	1900-01-05	Yes	Compound carcinoma of breast	1900-01-06	1900-02-04	Inguinal mammary region	2023-10-17
1900-07-07	Chow Lion Dog	Female	1900-01-07	Yes	Ductal papilloma	1900-01-01	1900-01-18	Inguinal mammary region	2023-10-22
1900-07-08	Maltese dog	Female	1900-01-09	Yes	Breast adenocarcinoma (grade I)	1900-01-05	1900-01-08	Caudal abdominal mammary region	2023-10-28
1900-07-09	Little Deer Dog	Female	1900-01-09	Yes	Compound carcinoma of breast	1900-01-03	1900-02-24	Caudal abdominal mammary region	2023-11-02
1900-07-10	Pekingese	Female	1900-01-09	Yes	Compound carcinoma of breast	1900-01-04	1900-02-19	Caudal abdominal mammary region	2023-11-08
1900-07-11	Samoyed dog	Female	1900-01-12	Yes	Breast adenocarcinoma (grade I)	1900-01-08	1900-01-10	Cranial abdominal mammary region	2023-11-12
1900-07-12	Chinese Pastoral Dog	Female	1900-01-12	Yes	Breast adenocarcinoma (grade I)	1900-01-06	1900-01-21	Cranial abdominal mammary region	2023-11-25
1900-07-13	Silver Fox Dog	Female	1900-01-06	Yes	Breast adenocarcinoma (grade I)	1900-01-09	1900-01-24	Inguinal mammary region	2023-12-03
1900-07-14	Chihuahua Dog	Female	1900-01-11	Yes	Breast adenocarcinoma (grade I)	1900-01-07	1900-01-09	Inguinal mammary region	2023-12-15
1900-07-15	Chinese Pastoral Dog	Female	1900-01-12	Yes	Breast adenocarcinoma (grade II)	1900-01-03	1900-03-10	Caudal abdominal mammary region	2023-12-20
1900-07-16	Chinese Pastoral Dog	Female	1900-01-07	Yes	Breast adenocarcinoma (grade II)	1900-01-05	1900-03-30	Caudal abdominal mammary region	2023-12-25

## Sheet: Sheet3
	2020-06-15
	2020-06-19
	2020-06-22
	2020-06-30
	2020-07-01
	2020-07-08
	2020-07-17
	2020-07-20
	2020-07-26
	2020-08-04
	2020-08-12
	2020-08-18
	2020-08-21
	2020-08-25
	2020-09-03
	2020-09-06
	2020-09-11
	2020-09-17
	2020-09-22
	2020-09-23
	2020-09-27
	2020-10-03
	2020-10-05
	2020-10-12
	2020-10-16
	2020-10-19
	2020-10-29
	2020-11-01
